# Supplementary material for: CD4+ T cell help during early acute hepacivirus infection is critical for viral clearance and the generation of a liver-homing CD103+CD49a+ effector CD8+ T cell subset
Source: PLoS Pathog. 2024 Oct 11;20(10):e1012615. doi: 10.1371/journal.ppat.1012615 (PMC11498735; doi:10.1371/journal.ppat.1012615)
Supplement: S1 Table — (A) Fluorescently labeled antibodies used for flow cytometry. (B) Antibodies used for in vivo work. (C) Non-antibody reagents used (D) Commercial Assay Kits. (E) Specialized equipment. (F) Viral peptide identities and sequence. (G) Mouse strains and origin. (H) Fluorescently labeled tetramers and the sequence of their bound peptides. (I) Software used in data analysis and figure design. (XLSX) [file ppat.1012615.s012.xlsx]

## Sheet: Finalized for the paper
A
		Anti-Mouse Flow Antibody List
Antibody Target	Fluorophore	Clone	Company	Catalogue number
CXCR6	BV 421	SA051D1D	BioLegend	151109
LFA-1	FITC	REA880	Miltenyi Biotec	130-114-422
CD3ε	BUV 395, FITC	145-2C11, KT3.1.1	BD Bioscience	563565, 155603
CD8a	Superbright 645, PerCP-eFluor 710, PE	53-6.7, S18018E	Invitogen, Biolegend	64-0081-82 ,46-0081-82, 162303
CD103	BUV 563, APC	M290, 2E7	BD Bioscience	741261, 17-1031-80
CD62L	BUV 615	MEL-14	BD Bioscience	752311
CD44	Alexa Fluor 532	IM7	Invitogen	58-0441-82
ki67	BUV 737	B56	BD Bioscience	567130
CD38	BUV 496	Clone 90	BD Bioscience	741090
CD69	BV 510,Superbright 645	H1.2F3	BioLegend,Thermofisher	104531,64-0691-82
CX3CR1	PE-Cy7	SA011F11	BioLegend	149015
CD127	PE-Cy5, APC-cy7	A7R34	Invitogen	15-1271-82, 135039
TCF-1	R718	S33-966	BD Bioscience	567587
T-bet	BV605	4B10	BioLegend	644817
KLRG-1	BV786	2F1	BD Bioscience	565477
CD49a	BV480, PerCP-cy5.5	Ha31/8	BD Bioscience	746244, 564862
Granzyme b	Pacific Blue	GB11	BioLegend	515407
Perforin	PE-dazzle 594	S16009A	BioLegend	154315
CD4	BV711	GK1.5	BioLegend	100447
CD4	Alexa Fluor 700	rm4-4	BioLegend	116021
CD107a	Alexa Fluor 488	1D4B	Invitogen	53-1071-82
IFN-γ	BV510	XMG1.2	BioLegend	505830
TNF-a	PerCP-eFluor 710	MP6-XT22	Invitogen	46-7321-82
KLRG-1	BV 510	2F1	BioLegend	138421
PD-1	Super Bright 780	J43	invitrogen	78-9985-82
TIM-3	PerCP-eFluor 710	RMT3-23	invitrogen	46-5870-82
LAG-3	APC efluor 780	C9B7W	invitrogen	47-2231-82
Ly108	BUV 661	Clone 13G3	BD Bioscience	741679
CX3CR1	Pacific Blue	SA011F11	BioLegend	149037
CD8a	PE	S18018E	BioLegend	162303
CD3ε	FITC	KT3.1.1	BioLegend	155603
EOMES	Alexa Fluor 660	Dan11mag	Invitrogen	606-4875-82
HIF-2a	DyLight™ 650	ep190b	Invitrogen	MA5-16021
LAP	FITC	TW7-16B4	BioLegend	141413
B
	In Vivo Antibody List
Antibody	Clone	Company	Catalog number
Anti-CD4 Depletion antibody	GK1.5	BioXcell	BE0003-1
Anti-CD40L Neutralizing antibody	MR-1	BioXcell	BE0017-1
Isotype Control Antibody for CD40L Neutralizing experiment	Polyclonal	BioXcell	BE0091
Anti-IFN-γ Neutralizing antibody	XMG1.2	BioXcell	BE0055
Anti-TNFα Neutralizing antibody	XT3.11	BioXcell	BE0058
C
	Reagents List
Reagent	Company	Catalogue
Lymphocyte Separation	Corning	25-072-CV
96 well plate V bottom	Corning	3894
HEPES	Thermoscientific	J16924.AP
Type 4 Collagenase	MP bio	115110
DNase	MilliporeSigma	1010415901
Brefeldin A	invitrogen	00-4506-51
Zombie Nir Fixable Viability Kit	BioLegend	423105
Foxp3 Transcription Factor Staining Buffer Kit	eBioscience	00-5523-00
DPBS	Gibco	14190-144
RPMI	Gibco	11875093
Paraformaldehyde 16% w/v aq soln methanol free	Thermoscientific	043368.9M
TaqMan Fast Virus 1-Step Master Mix	Applied Biosystems	4444436
UltraPure Distilled Water	Invitrogen	10977-015
MicroAMP Fast Optical 96-Well Reaction Plate with Barcode	Applied Biosystems	4346906
HBSS	Cytivia	SH30268
Penicillin-Streptomycin	Gibco	15140122
DAPI	BD Biosciences	564907
FBS	R and D systems	S11550H
PMA	Thermoscientific	J63916.MCR
Ionomycin	Thermoscientific	J62448.LB0
Pierce Protease Inhibitor Mini Tablets, EDTA-free	Thermoscientific	A32955
PMSF Protease Inhibitor	Thermoscientific	36978
Tissue Extraction Reagent I	Invitrogen	FNN0071
D
Commercial Assay	Company
Mouse TGF-beta 1 ELISA Kit	Invitrogen	BMS608-4
High Pure Viral RNA Kit	Roche	11858882001
IgG (Total) Mouse Uncoated ELISA kit with Plates	Invitrogen	88-50400
ABTS ELISA Buffer Kit	PeproTech	900-K00
Murine IL-15 Standard ABTS ELISA Development Kit	PeproTech	900-K188
E
Equipment	Company
BD Aria 2	BD bioscience
Aurora Cytek	Cytek
accuSkan FC	Thermofisher
QuantStudio 6 Flex Real Time PCR System	Applied biosytems
F
Peptides	Sequence	Company
NS3 Peptide matching NS3 Tetramer sequence	H-CTEFYLATRL-OH	Mimotopes
NS4 Peptide matching NS4 Tetramer sequence	H-SAALNPAPEM-OH	Mimotopes
G
Mouse Strains	Strain ID	Company
C57B6/J	000664	Jackson Labs
CD8KO C57B6/J	002665	Jackson Labs
Perforin KO C57B6/J	002407	Jackson Labs
TNFKO C57B6/J	005540	Jackson Labs
INFGRKO C57B6/J	003288	Jackson Labs
H
Tetramers	MHC class 1 allele	Sequence	Fluorophore	Producer
NS3 epitope targeting Tetramer	H-2K(b)	CTEFYLATRL	PE	NIH Tetramer Facility
NS4 epitope targeting Tetramer	H-2D(b)	SAALNPAPEM	APC	NIH Tetramer Facility
I
Software
Biorender
GraphPad Prism Version 10
Flow Jo Version 10
